# Supplementary material for: Overexpression of Cassava MeSTP7 Promotes Arabidopsis Seedling Development
Source: Plants (Basel). 2024 Nov 4;13(21):3102. doi: 10.3390/plants13213102 (PMC11548149; doi:10.3390/plants13213102)
Supplement: Supplementary file 1 [file plants-13-03102-s001.zip]

Archive with 1 entries (1 files):
- plants-3224733-supplementary.pdf
